# Supplementary material for: Coated Zinc Oxide Improves Growth Performance of Weaned Piglets via Gut Microbiota
Source: Front Nutr. 2022 Feb 25;9:819722. doi: 10.3389/fnut.2022.819722 (PMC8916703; doi:10.3389/fnut.2022.819722)
Supplement: Supplementary file 3 [file Table_1.XLSX]

## Sheet: Figure 1
Figure 1A
V	CON	ZnO	C-ZnO	C	CON	ZnO	C-ZnO	V/C	CON	ZnO	C-ZnO
	375.808	422.501	451.182		379.268	317.785	320.652		0.990876	1.32952	1.40708
	402.23	411.364	497.63		346.518	308.057	313.823		1.16078	1.33535	1.5857
	346.031	476.671	430.048		288.834	319.127	312.982		1.19803	1.49367	1.37403
	350.17	430.905	460.984		291.097	323.909	316.827		1.20293	1.33033	1.455
	386.961	479.109	439.092		291.425	318.879	317.924		1.32783	1.50248	1.38112
	393.147	488.911	454.699		291.57	314.181	319.211		1.34838	1.55614	1.42445
Figure 1B
C	CON	ZnO	C-ZnO
	192.033	199.543	194.572
	214.3	186.249	219.217
	223.35	197.053	207.062
	199.609	207.107	223.554
	210.134	214.019	216.687
	209.853	211.8	196.744

## Sheet: Figure 2
Figure 2A
Occludin	CON	ZnO	C-ZnO	Claudin-7	CON	ZnO	C-ZnO
	0.398506	1.70132	1.83292		1.49357	0.96804	1.59637
	0.853354	0.953557	1.83238		2.59587	0.574204	1.60607
	0.384698	0.889248	1.88883		1.26801	0.512383	0.517054
Figure 2B	CON	ZnO	C-ZnO	Claudin-7	CON	ZnO	C-ZnO
	1.5943	1.30311	3.05287		2.12131	1.03328	1.22534
	1.62362	1.6405	2.16704		1.9459	2.46418	3.10118
	1.03901	1.68309	1.7967		0.39905	1.43778	1.36542

## Sheet: Figure 5
Figure 5D
C_ZnO tolerance (g Zn/L)	B. cereus	S. thermophilus
0	1	1
0.0625	0.942696	1.09707
0.125	0.929791	1.03964
0.25	0.972273	1.16848
0.5	1.00474	1.11242
1	0.784601	1.07946
ZnO tolerance (g Zn/L)	B. cereus	S. thermophilus
0	1	1
0.0625	0.936048	1.08688
0.125	0.933633	1.06505
0.25	0.965942	1.14649
0.5	0.980546	1.1085
1	0.902658	1.05757
